# Supplementary material for: Reduction of Oxidative Stress in Peripheral Blood Mononuclear Cells Attenuates the Inflammatory Response of Fibroblast-like Synoviocytes in Rheumatoid Arthritis
Source: Int J Mol Sci. 2021 Nov 17;22(22):12411. doi: 10.3390/ijms222212411 (PMC8624216; doi:10.3390/ijms222212411)
Supplement: Supplementary file 1 [file ijms-22-12411-s001.zip]

Archive with 1 entries (1 files):
- ijms-1428747-supplementary.pdf
